# Supplementary material for: Co-cultivation of Mortierellaceae with Pseudomonas helmanticensis affects both their growth and volatilome
Source: Sci Rep. 2023 Feb 7;13:2213. doi: 10.1038/s41598-023-29134-6 (PMC9905594; doi:10.1038/s41598-023-29134-6)
Supplement: Supplementary file 2 — Supplementary Information 2. [file 41598_2023_29134_MOESM2_ESM.xlsx]

## Sheet: SITable1
SI Table 1 Strains used in this study.
Species	Code	Accession numbers	Isolation location
Linnemannia hyalina	Ks1_7	MT308717	Kühtai, Tyrol, Austria
Linnemannia hyalina	Ks2_11	MT308718	Kühtai, Tyrol, Austria
Linnemannia hyalina	Ks2_12	MT308719	Kühtai, Tyrol, Austria
Linnemannia hyalina	Patw2_7	MT308724	Patscherkofel, Tyrol, Austria
Linnemannia sclerotiella	HFSF81	MW042238	Hafelekar, Tyrol, Austria
Linnemannia sclerotiella	HFSF83	MW042239	Hafelekar, Tyrol, Austria
Linnemannia sclerotiella	HFSF85	MW042240	Hafelekar, Tyrol, Austria
Linnemannia gamsii	Pr2s1	MT308714	Praxmar, Tyrol, Austria
Linnemannia gamsii	M42	MT308709	Obergurgl, Tyrol, Austria
Linnemannia gamsii	Ks2_13	MT308713	Kühtai, Tyrol, Austria
Linnemannia gamsii	M10	MT308708	Obergurgl, Tyrol, Austria
Linnemannia gamsii	Pats3_1	MT394054	Patscherkofel, Tyrol, Austria
Linnemannia solitaria	OAS3	MT279272	Obergurgl, Tyrol, Austria
Linnemannia solitaria	OAS4	MT279273	Obergurgl, Tyrol, Austria
Linnemannia solitaria	OAS5	MT279274	Obergurgl, Tyrol, Austria
Linnemannia exigua	Ks2_4	MW042232	Kühtai, Tyrol, Austria
Linnemannia exigua	Pats4_2	MT380898	Patscherkofel, Tyrol, Austria
Linnemannia exigua	Pr2s22	MW042227	Praxmar, Tyrol, Austria
Linnemannia exigua	HFSF26	OM345084	Hafelekar, Tyrol, Austria
Linnemannia exigua	HFSF103	OM345085	Hafelekar, Tyrol, Austria
Entomortierella galaxiae	M22	MT380895	Obergurgl, Tyrol, Austria
Entomortierella galaxiae	Pfs28	MW042209	Pfitscherjoch, South Tyrol, Italy
Entomortierella galaxiae	Pr1s18	MW042208	Praxmar, Tyrol, Austria
Entomortierella galaxiae	Prw1_1	OM345086	Praxmar, Tyrol, Austria
Entomortierella galaxiae	M1	OM345087	Obergurgl, Tyrol, Austria
Pseudomonas helmanticensis	HFSF26	OM333167	Hafelekar, Tyrol, Austria

## Sheet: SITable2
SI Table 2 Differences in growth behaviour of fungal strains comparing their growth rate in pure culture to the one in co-culture with Pseudomonas helmanticensis. Differences were tested using Wilcox-Test. Negative mean difference indicates that pure cultures have higher radial growth rate than co-cultures (and vice versa).
Species	Strain	PDA Growth rate		LCA Growth rate		History of association
		mean diff.	p value	mean diff.	p value
L. exigua	HFSF103	-0.68697	0.00114872	-0.634545	0.00697683	Pseudomonas frederiksbergensis
L. exigua	HFSF26	0.537576	0.0845282	0.292727	0.0138536	Pseudomonas helmanticensis
L. exigua	Ks2_4	0.844242	0.000264133	2.16	3.39158e-06	Mycoavidus cysteinexigens
L. exigua	Pats4_2	-0.886364	0.0985372	0.15	0.410479	Pseudomonas helmanticensis
L. exigua	Pr2s22	0.0230303	0.915503	0.10303	0.476361	no
L. gamsii	Ks2_13	0.244848	0.0266518	0.306667	0.0308093	Mycoavidus cysteinexigens
L. gamsii	M10	0.201818	0.180173	0.375758	0.114535	no
L. gamsii	M42	-0.0184848	0.885836	-0.399394	0.112534	uncultured proteobacterium
L. gamsii	Pats3_1	1.08424	0.00152781	0.106667	0.297435	no
L. gamsii	Pr2s1	0.204848	0.0577053	0.349091	0.00711921	no
L. hyalina	Ks1_7	-0.199394	0.0432743	0.069697	0.453746	no
L. hyalina	Ks2_11	-0.0478788	0.497732	0.447879	1.28437e-05	no
L. hyalina	Ks2_12	0.00484848	0.951163	0.241818	0.368113	no
L. hyalina	Patw2_7	2.16545	2.41914e-05	2.19394	1.49882e-06	Pseudomonas edaphica
E. galaxiae	M1	-0.528485	0.00100996	0.614545	0.00654193	no
E. galaxiae	M22	0.00545455	0.971833	0.87303	3.39785e-05	Pseudomonas sp.
E. galaxiae	Pfs28	0.142424	0.0922568	0.533939	0.00646668	no
E. galaxiae	Pr1s18	0.390909	0.0306425	0.329697	0.0718103	no
E. galaxiae	Prw1_1	-0.474545	0.00235802	-0.438788	0.000171491	no
L. sclerotiella	HFSF81	-0.492121	0.0279444	-0.0818182	0.832872	Pseudomonas helmanticensis
L. sclerotiella	HFSF83	1.13515	0.00449184	1.1697	0.000380429	no
L. sclerotiella	HFSF85	-0.801818	0.00040749	0.0993939	0.529351	Pseudomonas helmanticensis
L. solitaria	OAS3	0.151212	0.0616115	0.375455	0.179034	Pseudomonas salomonii
L. solitaria	OAS4	0.0460606	0.789448	-0.523636	0.0304989	no
L. solitaria	OAS5	-0.0566667	0.49834	-1.35606	0.00640332	Pseudomonas helmanticensis

## Sheet: SITable3
SI Table 3 Influence of strain association history on the co-plating effect on the fungal growth behaviour. Originally, some strains were isolated with a bacterium associated, others were pure. Here, all strains were plated either in pure culture (some after curation of the bacterium by antibiotics treatment) or in co-culture with Pseudomonas helmanticensis. For some strains, their growth behavio…
		total		positive influence		negative influence
		associated	pure	associated	pure	associated	pure
PDA Growth rate	total significant p values	6	7	3	4	3	3
	possible p values	12	13	12	13	12	13
	percentage	0.5	0.538462	0.25	0.307692	0.25	0.230769
LCA Growth rate	total significant p values	7	7	5	5	2	2
	possible p values	12	13	12	13	12	13
	percentage	0.583333	0.538462	0.416667	0.384615	0.166667	0.153846

## Sheet: SITable4
SI Table 4 Binomial model predicting the chance of VOC consumption over VOC production. In order to avoid low concentration VOCs detected in PDA (and across all samples) from inflating the model, we applied different detection limits and specified binomial models accordingly. The chance (consumption/production) was predicted by either species or strain affiliation. Pseudo-R was calculated as (Nul…
	Detection limit [ppbV]	Null deviance	Model deviance	AIC	Pseudo_R	StatDF
Species	0	3203.06	1865.05	3353.07	0.41773	3.06248
	0.05	2435.09	1338.23	2685.63	0.450437	2.19743
	0.2	1687.89	912.315	2136.93	0.459494	1.49805
	0.5	1246.96	727.467	1809.18	0.416608	1.19453
	1	1061.45	626.066	1610.48	0.41018	1.02802
	5	506.965	292.315	972.452	0.423402	0.479992
	10	346.251	245.489	460.627	0.291007	0.403102
	20	345.361	231.56	426.149	0.329515	0.380229
Strains	0	3203.06	1188.62	2714.64	0.628911	1.95176
	0.05	2435.09	848.406	2233.8	0.651592	1.39311
	0.2	1687.89	594.586	1857.2	0.647735	0.976331
	0.5	1246.96	454.631	1574.35	0.635408	0.746521
	1	1061.45	362.224	1384.63	0.658747	0.594785
	5	506.965	187.846	905.983	0.62947	0.30845
	10	346.251	173.748	426.886	0.4982	0.285301
	20	345.361	160.66	393.25	0.534805	0.26381

## Sheet: SITable5
SI Table 5: Volatile organic compounds (VOCs) consumed in the pure cultures of P. helmanticensis. The concentrations listed are mean values across all measurements in the respective sample groups. Mean concentrations that did not differ signficantly from zero as determined by T-test were put to zero (p > 0.05). Empty cells in tentative chemical formulars or annotations indicate that no such annot…
Taxonomy		cultivation mode	VOC concentration
				Benzenacetaldehyde*, Acetophenone*
				C8H8OH+
Species	Strain		ms105.0299	ms121.0684	ms123.9460
P. helmanticensis		pure culture	-0.239983	-0.534146	-0.0662447
L. exigua	HFSF103	pure culture	-0.345328	-0.909446	0.0799553
L. exigua	HFSF26	pure culture	-0.398045	-0.907854	0.0755553
L. exigua	Ks2.4	pure culture	-0.110642	-0.898587	0.102689
L. exigua	Pats4.2	pure culture	0	-0.855696	0.0653303
L. exigua	Pr2s22	pure culture	-0.457478	-0.894104	0.0555333
L. gamsii	Ks2.13	pure culture	-0.44082	-0.876812	0.0817083
L. gamsii	M10	pure culture	-0.46897	-0.920929	0.081597
L. gamsii	M42	pure culture	-0.465095	-0.921188	0.096772
L. gamsii	Pats3.1	pure culture	-0.484045	-0.937054	0.0862386
L. gamsii	Pr2s1	pure culture	-0.460953	-0.905438	0.0543
L. hyalina	Ks1.7	pure culture	-0.478011	-0.907104	0.0485303
L. hyalina	Ks2.11	pure culture	-0.471103	-0.920446	0.0486136
L. hyalina	Ks2.12	pure culture	-0.487186	-0.891679	0.0422917
L. hyalina	Patw2.7	pure culture	-0.49057	-0.927071	0.0483053
E. galaxiae	M1	pure culture	-0.480095	-0.939771	0.068897
E. galaxiae	M22	pure culture	-0.48942	-0.932404	0.0829886
E. galaxiae	Pfs28	pure culture	-0.453311	-0.927687	0.086322
E. galaxiae	Pr1s18	pure culture	-0.480503	-0.954621	0.076272
E. galaxiae	Prw1.1	pure culture	-0.580411	0	-0.095378
L. sclerotiella	HFSF81	pure culture	0.598025	-0.898837	0.0920136
L. sclerotiella	HFSF83	pure culture	-0.390611	-0.894679	0.0762053
L. sclerotiella	HFSF85	pure culture	-0.472386	-0.882121	0.0753386
L. solitaria	OAS3	pure culture	-0.460286	-0.902988	0.0809803
L. solitaria	OAS4	pure culture	-0.452278	-0.921471	0
L. solitaria	OAS5	pure culture	-0.474245	-0.915933	0.0788
L. exigua	HFSF103	co-culture	-0.410245	-0.828797	0.0344851
L. exigua	HFSF26	co-culture	-0.421753	-0.836879	0.0301197
L. exigua	Ks2.4	co-culture	-0.164627	-0.796754	0.0361917
L. exigua	Pats4.2	co-culture	-0.257358	-0.806096	0
L. exigua	Pr2s22	co-culture	-0.45607	-0.866796	0.0479886
L. gamsii	Ks2.13	co-culture	-0.400461	-0.871854	0
L. gamsii	M10	co-culture	-0.413736	-0.861706	0.0587273
L. gamsii	M42	co-culture	-0.406478	-0.803963	0.042222
L. gamsii	Pats3.1	co-culture	-0.424503	-0.837079	0.0521053
L. gamsii	Pr2s1	co-culture	-0.239889	-0.888262	0.0523561
L. hyalina	Ks1.7	co-culture	-0.433278	-0.798696	0
L. hyalina	Ks2.11	co-culture	-0.460703	-0.877663	0.031447
L. hyalina	Ks2.12	co-culture	-0.454778	-0.854962	0.0205894
L. hyalina	Patw2.7	co-culture	-0.447486	-0.833821	0.0199841
E. galaxiae	M1	co-culture	-0.390978	-0.680471	0
E. galaxiae	M22	co-culture	-0.393711	-0.738738	-0.0672083
E. galaxiae	Pfs28	co-culture	-0.36722	-0.644371	0
E. galaxiae	Pr1s18	co-culture	-0.339753	-0.575879	-0.0527583
E. galaxiae	Prw1.1	co-culture	-0.583561	-0.361424	-0.0829947
L. sclerotiella	HFSF81	co-culture	0.215278	-0.827987	0
L. sclerotiella	HFSF83	co-culture	-0.415886	-0.816654	0.0362136
L. sclerotiella	HFSF85	co-culture	-0.478986	-0.911637	0.0674386
L. solitaria	OAS3	co-culture	-0.461411	-0.890138	0.0790053
L. solitaria	OAS4	co-culture	-0.467411	-0.896496	0.0668303
L. solitaria	OAS5	co-culture	-0.457086	-0.730862	0.0357

## Sheet: SITable6
SI Table 6: Volatile organic compounds (VOCs) produced in the pure cultures of P. helmanticensis and consumed by at least one Mortierellaceae strain. The concentrations listed are mean values across all measurements in the respective sample groups. Mean concentrations that did not differ signficantly from zero as determined by T-test were put to zero (p > 0.05). Empty cells in tentative chemical …
Taxonomy		cultivation mode	VOC concentration
			Formaldehyde	Methanol	Hydrogen sulfide	Common fragment	Acetaldehyde			Butanal*	Propanoic Acid*		Dithioformic acid????			fragment of monoterpenes or hexenal		fragment of C6 aldehydes	Pentanal	Hexanol*	Butyrolactone*	Ethyl Acetate*, Acetoin*, 2-Methyl-Propanoic Acid*, Butanoic Acid*	2,3-Butandione*, it is the isotope but there is someting else mixed	1,3-Dithietane		fragment of C7 aldehydes			Hexenal	Ethyl Propanoate*, Valeric Acid*	Phenylethanol*			Heptadienal	1-Octen-3-ol*, (E)-2-Octen-1-ol*, 2-Octen-1-ol*	2-Heptanone *			1-Methoxy-4-Methyl Benzene*					2-Nonanone*	C8 esters and acids
			CH2OH+	CH4OH+	H2SH+	C[13]CH2OH+	C[13]CH4OH+	C4H5+	C4H7+	C3[13]CH8OH+	C3H6O2H+	C4H10OH+	CH2S2H+		C5H4OH+	C6H9+		C6H11+	C5H8OH+	C6H13+	C4H6O2H+	C3[13]C8O2H+	C2[13]C28O2H+	C2H4S2H+		C7H11+			C6H10OH+	C5H10O2H+	C8H9+		C2OCl2H+	C7H10OH+	C8H15+	C7H14OH+		C7H6O2H+/C4H10O2SH+	C8H10OH+				C8H12O2H+	C9H18OH+	C8H16O2H+			C8H14O3H+	C8H18O3H+
Species	Strain		ms31.0182	ms33.0340	ms34.9957	ms44.0219	ms46.0370	ms53.0390	ms55.0565	ms74.0684	ms75.0440	ms75.0789	ms78.9675	ms80.9541	ms81.0357	ms81.0685	ms83.0162	ms83.0789	ms85.0651	ms85.1003	ms87.0440	ms90.0633	ms91.0668	ms92.9848	ms93.0905	ms95.0832	ms96.9992	ms98.1009	ms99.0809	ms103.0762	ms105.0717	ms107.1064	ms110.9426	ms111.0820	ms111.1164	ms115.1130	ms120.9558	ms123.0461	ms123.0865	ms125.9607	ms126.9707	ms136.9961	ms141.0917	ms143.1434	ms145.1204	ms147.1297	ms149.1217	ms159.1029	ms163.1348
P. helmanticensis		pure culture	84.3346	44.1791	6.87263	68.3455	25.1051	6.73426	23.1864	5.15111	5.04127	5.72188	6.4215	0.825242	0.5212	0.152223	0.0520583	0.587538	0.682589	0.0936667	38.2819	67.5967	12.4768	1.78736	34.9966	0.152025	0.5046	0.00497879	0.234453	1.99094	29.0739	0.893096	0.498817	0.200011	0.0266144	0.207604	0.029075	0.191846	0.0207833	0.118845	0.833779	0.0718758	0.181842	0.288689	0.292621	0.148333	0.0746875	0.755559	0.109982
L. exigua	HFSF103	pure culture	0	14.1546	-0.00501439	-1.09326	-3.97836	-0.219785	-3.99281	-1.78571	-0.474329	-0.131636	-0.0931227	-0.0335659	-0.0207265	-0.195998	-0.00947727	-0.309237	-0.360278	-0.0699167	-1.67571	-2.44338	1.3202	-0.00739621	-0.0129568	-0.0301402	-0.0808742	-0.00719621	-0.0719803	0	-4.85473	-0.0592538	0	-0.0154136	-0.0280356	-0.0338795	0	-0.0187229	-0.00991439	-0.00851136	-0.00605833	-0.00216061	-0.00515833	-0.0280106	0	0	0	-0.00259318	-0.00280227
L. exigua	HFSF26	pure culture	-1.06537	0	-0.00653485	-1.04475	-4.18786	-0.190935	-3.04343	0	0	-0.0487432	-0.0886227	-0.034075	0	-0.197298	-0.00560682	-0.300945	-0.448728	-0.0761417	-3.11412	-1.85862	0.917433	0	-0.0235894	0	-0.0772826	-0.00817121	-0.0803636	-0.0504098	-4.37991	-0.0697205	-0.00132197	-0.0141553	-0.0328856	-0.0400462	0	0	-0.0123356	-0.0104333	-0.00487083	-0.00104697	-0.00366667	-0.0303356	0.00544271	-0.00161875	0.00255625	-0.00231061	-0.00313712
L. exigua	Ks2.4	pure culture	0.972793	10.0372	-0.00893788	-0.815529	-3.12642	-0.187793	-3.08941	0	0	0	-0.0807583	-0.0334492	0	-0.177314	0	-0.284604	-0.481078	-0.0643167	-2.90726	-2.12038	0.6624	-0.00678864	0.0173902	-0.0228606	-0.0788492	-0.00618788	-0.126872	-0.111953	-4.02093	-0.0490583	-0.0010197	-0.0136303	-0.00858485	-0.0324879	0	0	-0.00786212	-0.0089947	-0.00416667	0	0	-0.0286273	0	-0.00095	0	-0.00231061	-0.00309697
L. exigua	Pats4.2	pure culture	23.7553	0	-0.0121545	0	0	0	-1.54637	0	0	0.545337	0	-0.0292068	0	-0.174189	-0.00559621	0	-0.40135	-0.03935	0	0	1.52074	0	2.40535	-0.0145326	-0.073425	-0.00705455	-0.125022	0	-2.85316	0	0	0	0	-0.0335295	0	0	-0.0041947	-0.0114803	0	0	0	-0.0275106	0	0.00625417	0	0	0
L. exigua	Pr2s22	pure culture	0	0	-0.00609318	0	0	0	0	2.23038	0	0	-0.0932311	-0.0292152	0	-0.17515	-0.00649091	-0.215737	-0.36967	-0.070875	0	0	1.61787	-0.013575	0	0	-0.0797992	-0.00845455	-0.115872	0	-3.14214	0	0	0	-0.0295273	-0.0370962	0	0	-0.0104773	-0.00875606	-0.00775417	0	0	-0.0299689	0	0	0.0198458	0	0
L. gamsii	Ks2.13	pure culture	0	0	-0.00966288	0	0	0	-2.05293	0	0	0	-0.0908727	-0.0309242	0	-0.180325	0	-0.229329	-0.397611	-0.06215	0	0	0	0	0	-0.0284833	-0.0796576	-0.008175	-0.13068	0	-2.45015	0	0	0	-0.0233606	-0.0343379	0	0	-0.00624545	-0.00535909	-0.00594583	0	0	-0.0291106	0	0	0	0	0
L. gamsii	M10	pure culture	0	-13.6108	-0.00722197	-0.524053	-3.789	-0.182793	-2.92696	0	0	0	-0.0836727	-0.0240992	-0.0815864	-0.208439	-0.00542955	-0.310179	-0.540136	-0.07395	-3.04348	0	0	-0.0161667	-0.0262364	-0.0480265	-0.0791076	-0.00862955	-0.18383	-0.134562	-2.89989	-0.0670788	-0.00162197	-0.0143303	-0.0215288	-0.0412129	0	-0.0150365	-0.0105939	-0.00810833	-0.0047875	-0.00127121	0	-0.0293273	0	-0.00120833	0	-0.00160379	-0.00276742
L. gamsii	M42	pure culture	-0.805364	-9.61345	-0.00987121	-1.45761	-3.9169	-0.178693	-2.222	0	0	0	-0.0940644	-0.0269477	-0.0488152	-0.210156	-0.00445682	-0.311087	-0.54372	-0.0745167	-3.41856	-2.10049	0	-0.0181576	-0.0145985	-0.0467682	-0.0813242	-0.00887955	-0.175389	-0.103083	-4.11418	-0.0530917	-0.00203939	-0.013597	-0.0156061	-0.0412795	0	-0.0166177	-0.0104	-0.0102553	-0.00499583	0	-0.00331667	-0.0275023	0	0	0	-0.00243561	0
L. gamsii	Pats3.1	pure culture	0	-3.6276	-0.0101962	-1.27356	-3.66072	-0.187502	-2.92343	0	0	0	-0.0935394	-0.0354917	-0.0198932	-0.221056	-0.00881894	-0.296595	-0.536236	-0.0701667	-3.24681	-1.82233	0	-0.0144258	-0.0183288	-0.0413917	-0.0799742	-0.00820455	-0.193422	-0.158763	-3.84683	-0.0607788	-0.00129621	-0.0157553	-0.0256273	-0.0402212	-0.00171742	-0.0196677	-0.011975	-0.0088947	-0.0054875	0	-0.00383333	-0.0282273	-0.00419271	-0.00165208	0	-0.00261742	-0.0030553
L. gamsii	Pr2s1	pure culture	0	0	-0.00550606	0	-2.37107	0	-2.93123	0	0	0	-0.0804977	-0.0299402	-0.0600894	-0.202423	0	-0.272292	-0.543453	-0.0704	-2.2957	0	0	-0.00905379	0	-0.0417083	-0.0783742	-0.00871288	-0.156422	0	-3.54394	-0.0587167	-0.00190606	-0.0146917	-0.026825	-0.0430545	0	0	-0.00834773	-0.00571136	-0.00465417	0	0	-0.0289606	0	0	0	0	-0.00210076
L. hyalina	Ks1.7	pure culture	0	-4.98614	-0.00436515	-1.13516	-3.07716	-0.154584	-3.00247	0	0	0	-0.0615023	-0.0189045	0	-0.203864	0	-0.303945	-0.525728	-0.072375	-2.24548	-1.75384	0	0.0854977	-0.0181121	-0.0397818	-0.0630917	-0.00677121	-0.145347	0	-3.69455	-0.0729788	0	-0.016247	0	-0.0416879	0	0	-0.00860152	-0.00696136	-0.00570417	0	0	-0.0261106	0	0	0	-0.00206061	-0.00287348
L. hyalina	Ks2.11	pure culture	0	0	-0.00493106	-1.03311	-2.80925	-0.184435	-3.00307	-0.77733	0	-0.0523076	-0.0797083	-0.0285568	0	-0.203081	0	-0.30072	-0.526895	-0.0716667	-2.72706	-1.80712	0	0.0341985	-0.02755	-0.0456083	-0.0758576	-0.00697121	-0.129739	-0.150625	-4.5015	-0.0686705	-0.00124545	-0.0144803	0	-0.0413379	-0.00203864	0	-0.00911439	-0.00786136	-0.0066625	0	-0.00368333	-0.0297939	0	-0.00122083	0	-0.00201136	-0.00259242
L. hyalina	Ks2.12	pure culture	0	0	-0.00384394	-1.1557	-3.20007	-0.172143	-2.83263	0	0	0	-0.0760561	-0.034225	0	-0.186173	-0.00878561	-0.30252	-0.505828	-0.0554917	-3.41278	-2.09851	0	0.0378492	-0.0303083	-0.0373053	-0.0756326	-0.00727121	-0.123389	-0.121741	-3.40311	-0.0708955	0	-0.0151	0	-0.0426879	0	-0.0141531	-0.0121083	-0.00833333	-0.00701667	0	-0.00424167	-0.0269523	0	-0.000872917	-0.00329896	0	-0.00404015
L. hyalina	Patw2.7	pure culture	1.40734	0	-0.00325682	-1.79206	-2.14915	-0.20391	-3.50301	-1.42112	0	-0.0989606	-0.0896144	-0.035275	-0.0449674	-0.203781	-0.00844924	-0.314437	-0.497711	-0.072775	-3.31798	-2.15538	0	0	-0.0217371	-0.0459265	-0.0779826	-0.00551288	-0.141989	-0.169592	-4.69545	-0.0677205	-0.00104545	-0.0139636	0	-0.0395962	0	-0.0172031	-0.0156189	-0.0101114	-0.00856667	0	-0.004025	-0.0305273	0	-0.000939583	-0.00214896	-0.00228561	-0.00221894
E. galaxiae	M1	pure culture	0	0	-0.00834697	0	0	0	0	-1.49352	0	0	0	-0.0306735	0	-0.192514	-0.00717121	-0.264904	-0.47042	-0.0597833	0	0	0	0	0	-0.0386348	-0.0745417	-0.006725	-0.0373894	0	-4.50422	0	0	0	-0.0237606	-0.0311712	0	-0.0243708	-0.00948712	-0.0106917	0	0	0	-0.0220356	0	0	0	0	0
E. galaxiae	M22	pure culture	0	-6.48321	-0.0108583	-1.92722	-3.65742	-0.225702	-3.94788	-1.62577	0	-0.11807	-0.0909811	0	-0.069775	-0.173689	0	-0.296495	-0.49417	-0.0538917	-2.55807	-2.4535	-0.29915	-0.0163341	-0.0165705	-0.0304136	-0.0783409	-0.00605455	-0.0387583	0	-4.12318	-0.0591371	-0.00156288	-0.00666136	-0.0219356	-0.0342629	0	-0.0192458	-0.00840379	-0.0087803	-0.00389167	0	0	-0.0247273	0	-0.00154375	-0.00262396	-0.00153485	-0.00300379
E. galaxiae	Pfs28	pure culture	0	0	-0.00842576	0	-2.26677	0	-1.76715	2.09301	0	0.13142	-0.0900394	-0.0256061	0	-0.187773	0	-0.29827	-0.476686	-0.0695333	0	0	0.404883	0	0	-0.0302667	-0.0780159	-0.00722121	-0.0466341	-0.0592265	-2.86813	-0.0581871	-0.00123864	-0.00735606	0	-0.0383129	0	0	-0.0039053	-0.00881667	-0.00344583	0	0	-0.0298356	0	0	0	0	0
E. galaxiae	Pr1s18	pure culture	0	-10.4115	-0.00687652	0	-3.44768	-0.193752	-2.55386	0	0	0	-0.0882561	-0.0312326	0	-0.177748	0	-0.307412	-0.54527	-0.0681417	-2.82246	-2.11723	0	0	-0.0118962	-0.0341705	-0.0780826	-0.00679621	0	0	-4.39207	-0.0634455	-0.00165682	-0.013147	-0.0283106	-0.0394795	0	0	-0.00836439	-0.00551212	-0.00627083	0	-0.005525	-0.0283856	0	-0.000916667	0	-0.00186136	-0.00258409
E. galaxiae	Prw1.1	pure culture	60.1153	7.38617	-0.0145705	4.76443	119.964	-0.0529792	2.86551	5.02651	0.748965	2.58607	-0.0932311	-0.0397258	0.0889992	0	0.0570583	1.0949	-0.349961	-0.0279583	-2.30434	0	24.5487	0.150742	118.652	0.469783	-0.0841326	0.0305788	-0.188264	0	0	0.273013	0	0.0699364	0.025725	0	0.00619167	0.091224	0.204464	-0.023125	-0.00390833	0.0980841	0.00846667	0.161798	0.0118406	0.0612833	0.0338542	0	0.00358106
L. sclerotiella	HFSF81	pure culture	0	0	-0.0101167	-0.577561	-3.58752	-0.171218	-2.30379	0	0	0	-0.082075	-0.0241826	0	-0.211123	0	-0.297362	-0.438428	-0.0657583	-3.20339	-1.77245	0.808067	-0.00931212	0.0600833	-0.0497182	-0.0752492	-0.00920455	-0.120014	0	-3.10001	-0.0632205	-0.000861364	-0.014022	-0.0305773	-0.0409379	0	0	-0.0104833	-0.00943333	-0.0035375	-0.00433258	-0.00425	-0.0271773	0.0104667	0	0	0	-0.00298333
L. sclerotiella	HFSF83	pure culture	0	-10.572	-0.00937576	0	-2.39747	-0.11276	-1.79927	0	0	0	-0.0846583	-0.0282902	0	-0.206548	0	-0.276358	-0.423695	-0.070125	0	0	0	-0.00946212	0	-0.0344136	-0.0766076	-0.00723788	-0.122067	0	-3.2716	-0.0517621	0	-0.0109	-0.0289689	-0.0415295	0	0	-0.00673258	-0.00378182	-0.00480417	0	0	-0.0279856	0	0	0	0	-0.00213409
L. sclerotiella	HFSF85	pure culture	-0.928774	-14.7967	0	-0.550786	-3.57588	-0.13036	-0.981986	3.1172	0	0.141739	-0.0816417	-0.0335417	0	-0.197839	0	-0.310762	-0.462553	-0.0657667	-2.41482	-1.76122	0.322483	-0.0136265	-0.0163735	-0.0319136	-0.0789242	-0.00787955	-0.103614	0	-3.06503	-0.0687871	0	-0.0127333	-0.0200273	-0.0399712	0	0	-0.011725	-0.00923636	-0.0046375	0	0	-0.0289606	0	0	0	-0.00190303	-0.00201439
L. solitaria	OAS3	pure culture	0	0	-0.00868409	0	0	0	0	0	2.21627	0	-0.0930644	-0.0262561	0.0727886	-0.190023	0	0.0860455	-0.576078	-0.0746417	-1.974	0	0.61085	0	0	-0.0371568	-0.0815409	-0.00842955	-0.146789	-0.129341	-2.18177	0	0	-0.0138333	-0.0124644	-0.0428712	0	0	-0.00728485	-0.00413485	-0.00554583	0	0	-0.0309189	0	0	0	0	0
L. solitaria	OAS4	pure culture	0	0	-0.00875909	0	-3.77174	-0.101623	-1.38709	0	2.41149	0	-0.0545485	-0.0162205	0	-0.199739	0	0	-0.588478	-0.077675	-2.90533	0	0	0	-0.028753	-0.0430348	-0.0758076	-0.00948788	-0.163447	0	-2.9413	-0.0685955	0	-0.0172053	-0.024025	-0.0433962	0	0	-0.010275	0	0	0	-0.00295	-0.0289523	0	0	0	-0.00289242	0
L. solitaria	OAS5	pure culture	0	0	-0.00771488	-0.619376	-3.46762	-0.145445	-1.79023	0	1.01322	0	-0.0936636	-0.0357901	0.0393835	-0.204191	0	-0.127869	-0.596182	-0.0740818	-2.44185	0	0	0	-0.0266702	-0.0435529	-0.0798727	-0.0105364	-0.148855	-0.155504	-3.93733	-0.0671909	-0.00184215	-0.0160364	-0.0241273	-0.0416	0	-0.0189977	-0.00880165	-0.00709421	-0.00593636	0	-0.00414545	-0.0283091	0	-0.00126591	0	0	-0.00297107
L. exigua	HFSF103	co-culture	40.9123	80.0061	-0.00543306	14.411	9.01691	0.904972	0	0	6.30367	0.650273	0	-0.0311893	0.218245	-0.164482	-0.00469835	-0.139793	-0.142524	0	9.21837	10.9456	4.15084	0.0483793	1.73652	0	-0.0713008	-0.00666364	-0.0587364	0.343688	-2.7746	0	-0.00105785	0	-0.020943	-0.0328909	0	0	-0.00630826	0	0	0.0123818	0	-0.0284727	0.013717	0.0269068	0.011792	0.0225545	0
L. exigua	HFSF26	co-culture	53.4371	28.891	-0.0107212	6.09415	12.4174	0.474892	3.48259	0	12.4185	1.12021	-0.075875	-0.0273735	0.243786	-0.162906	-0.00608788	0	-0.302711	0	5.15389	5.0307	3.24236	0	4.00764	0	-0.0770992	-0.00612121	-0.0442417	0.338138	-1.96684	0.14768	-0.00147955	0.0147947	-0.0201689	-0.0275583	0	0	-0.00666818	-0.00853106	-0.0044875	0.0209174	0	-0.0263773	0.0159552	0.0279979	0.00963438	0.00643258	0
L. exigua	Ks2.4	co-culture	58.2786	18.2587	0	7.38023	19.1681	0.476042	0	-0.493839	3.37748	1.46281	0	0	0.220153	-0.131414	0	0.145032	-0.222167	0.133208	5.73395	6.29333	2.4091	0	6.57138	0	0	-0.00337424	-0.0379083	0.156085	-1.81126	0.1862	0	0.076553	0.102511	0	0.00297121	0.0296469	-0.00394545	0	0	0.0263758	0	0	0.0197625	0.0257833	0.00878438	0.0102424	0
L. exigua	Pats4.2	co-culture	49.5077	52.6793	0	24.4483	11.8681	1.7961	0	0	5.53502	0.894272	0	0	0	-0.125223	0	0	0	-0.037325	13.1327	20.6897	4.01591	0	0	0	0	-0.00705455	0	0.318821	0	0	0	0	0	0	0	0.0200031	0	0	0	0.0168008	0	0	0	0	0.0291208	0	0
L. exigua	Pr2s22	co-culture	13.6947	16.0195	-0.00731364	2.43609	0	0	-2.20616	0	1.44364	0.0831068	-0.0917727	-0.0196227	0.105642	-0.160867	0	-0.184255	-0.429278	-0.0622583	0	0	1.24992	-0.0119189	0.195368	0.0286227	-0.0786659	-0.00796667	-0.121747	0	-4.21408	-0.0444462	-0.00169015	-0.012525	-0.0258083	-0.0396462	0	0	-0.0111894	-0.00468182	-0.00512917	0.00242197	0	-0.0187765	0.0071	0.00290625	0.0147792	0	0
L. gamsii	Ks2.13	co-culture	33.0962	0	-0.0101712	5.93133	4.71133	0.295723	-1.78206	-1.26743	1.59712	0.535989	-0.0901477	-0.0281068	0	-0.137092	0	0	-0.20452	0	5.8011	3.9754	0.942142	-0.0124773	1.79473	-0.0164492	-0.0795659	-0.00569167	-0.0939803	0.163938	-3.71049	0.055725	-0.00200682	0	0	-0.0328212	0	0.0311542	-0.00757197	-0.0136144	-0.00486667	0.0127091	0	0	0	0.00918333	0.00550625	0.00764924	0
L. gamsii	M10	co-culture	39.082	16.3184	-0.00769256	7.29219	6.13299	0.400065	-2.41993	-1.28477	0.566016	0.387645	-0.0880818	-0.0217793	0	-0.171918	-0.00395868	-0.123541	-0.379618	-0.0526545	5.00875	5.40643	0.933509	-0.0155455	1.56838	-0.0210008	-0.0833909	-0.00847273	-0.149009	0	-2.98632	0	-0.0013686	0	-0.0205612	-0.0392364	0	0.030017	-0.00493058	-0.00800992	-0.00523636	0.0144091	0	-0.0278	0.00293068	0.00735	0.00509432	0.00758843	0
L. gamsii	M42	co-culture	49.0168	12.2994	0	12.1296	14.4841	0.808149	0	0	0.746336	1.1445	0	0	0.106183	-0.140325	0	0	-0.268295	0	9.54749	11.7699	2.43399	0	5.23274	0	-0.054575	-0.00585455	-0.095747	0.138025	-3.08746	0.140586	0	0.024022	0	-0.0208409	0.00169773	0.0460708	-0.00483485	0	0	0.022775	0.00458333	-0.02455	0.0149792	0.0187396	0.0118375	0.0220333	0.00455455
L. gamsii	Pats3.1	co-culture	45.788	8.61725	-0.00707576	5.86624	12.1687	0.300499	0	-1.28802	0.682001	0.657358	0	-0.0299667	0.100505	-0.160556	-0.00432348	0	-0.306453	0	5.0243	4.23888	1.11214	0	3.1067	0	-0.0714583	-0.00435833	-0.077747	0.0668773	-1.8772	0.0875712	0	0.0145417	0	-0.0247962	0.00225606	0.0359854	-0.00430303	-0.00832273	0	0.0190091	0	-0.0273773	0.00496042	0.0156646	0.00489271	0.00453182	0
L. gamsii	Pr2s1	co-culture	28.8295	14.4953	-0.00833864	4.23581	0	0	0	0	0	0.371867	-0.0879144	-0.0305485	0	-0.197039	-0.00525152	-0.229308	-0.450511	-0.06375	0	0	0.953233	0	0.939139	-0.03205	-0.0801159	-0.00812955	-0.158355	0	-4.22469	-0.0320712	-0.00230682	-0.0144053	-0.0233689	-0.0396379	0	0.0327052	-0.008975	-0.0086447	-0.00545833	0.00619167	-0.00283333	-0.0298356	0.00371146	0	0	0.00353182	0
L. hyalina	Ks1.7	co-culture	54.5233	8.41956	-0.00834167	13.8195	11.6312	0.969265	0	-1.20604	2.97717	1.23967	-0.0701083	-0.0196295	0.150372	-0.156058	0	0	0	-0.0295667	8.68231	11.0334	2.62373	0.0501583	8.17503	0	-0.0760326	-0.00637955	-0.0784697	0.316102	-2.29631	0.179503	-0.00146288	0.0477992	0.0584811	-0.0231583	0	0	-0.00628485	-0.0118886	-0.0059	0.0257841	0	-0.0266439	0.021674	0.0259729	0.0101698	0	0
L. hyalina	Ks2.11	co-culture	36.5701	5.85512	0	6.40876	7.00456	0.418933	0	0	1.44965	0.243256	-0.0805811	-0.0332833	0.0594879	-0.184723	0	-0.183458	-0.428311	0	4.0412	4.63251	1.26983	0	1.08177	-0.0237705	-0.0768076	-0.00622121	-0.12528	0	-3.09957	0	-0.00125455	0	0.0687189	-0.0286621	0	0	-0.00574091	-0.0104386	-0.006625	0.0104992	0	-0.0267106	0.00500208	0.00826458	0.00340938	0	-0.00225227
L. hyalina	Ks2.12	co-culture	51.6131	9.70983	-0.00890833	7.08521	11.4485	0.438998	0	-1.22593	2.06586	0.452022	-0.0845894	-0.0323576	0.134278	-0.176539	0	-0.103717	-0.36572	0	4.54727	4.44786	1.46726	0.0166462	2.09641	-0.0140076	-0.0788992	-0.00588333	-0.107255	0	-3.46472	0.0523659	0	0	0.0721462	-0.03165	0	0	-0.00512803	-0.0104917	-0.00859167	0.0164008	0	-0.0278606	0.00713958	0.011125	0.00457292	0.00329924	0
L. hyalina	Patw2.7	co-culture	48.397	9.06904	0	7.8653	10.2913	0.574032	0	-0.765083	0.750073	0.723164	0	0	0.114592	-0.176664	0	0	-0.363733	0	4.28268	5.35737	1.46388	0.501458	3.29719	0	0	-0.00714621	-0.0958977	0	0	0.180692	0	0	0.132942	0	0	0	-0.00714091	0	0	0.0195924	0	0	0.0174667	0.0294333	0.00694167	0.00912424	0
E. galaxiae	M1	co-culture	76.6442	68.9213	0	17.6578	18.4286	1.44658	7.73132	0	4.80293	3.53976	0.360194	0	0.310308	-0.0728674	0	0.427188	0	0.0364833	12.7733	18.6183	4.0203	0.134208	24.9581	0.0922402	0	-0.00259924	0.053572	0.92312	0	0.504088	0	0.156761	0.0135773	0.0402288	0.00649167	0.041099	0	-0.00933106	0	0.054975	0.0163083	0	0.0470042	0.0579563	0.0463094	0.0634591	0.0172083
E. galaxiae	M22	co-culture	55.7652	30.2253	0	25.0928	11.8494	1.97182	5.74713	0	5.13558	3.48096	0	0	0	-0.0646659	0	0.325763	0	0	10.5359	24.9867	4.92091	0	18.7158	0.0619	0	-0.0038197	0	0.995417	0	0.36543	0	0.160803	0	0	0	0	0	0	0	0.0427008	0.0341167	0	0.0674885	0.0481542	0.0345458	0.143725	0.0284515
E. galaxiae	Pfs28	co-culture	74.9128	55.9472	0	11.0919	19.7619	1.45715	11.1	0	9.56648	4.82769	1.06127	0.134685	0.406353	-0.0494636	0.0228364	0.529458	0.445239	0.0393333	12.4067	18.5767	4.49519	0.356	24.7306	0.0910818	0.135099	-0.00284545	0.0945136	1.35648	0	0.783338	0	0.255911	0.0258644	0.0690788	0.0101432	0.0555958	0.0044553	0	0.171387	0.0551091	0.01455	0	0.0713719	0.0913917	0.0400792	0.0577924	0.0258667
E. galaxiae	Pr1s18	co-culture	83.1742	39.7708	0	22.6481	21.377	2.31658	13.4025	0.713029	14.3712	6.0549	0	0	0.434836	-0.0348992	0.0120538	0.588321	0.401481	0.0373083	17.5025	29.091	6.09934	0	35.8094	0.146882	0	-0.00263333	0.0953667	1.3607	4.34856	0.817938	0	0.30407	0.0282045	0.0670871	0.005425	0.0528542	0.0122152	-0.0130667	0	0.0670924	0.0304917	0	0.0772042	0.0991417	0.0417958	0.129359	0.0273818
E. galaxiae	Prw1.1	co-culture	67.8406	0	-0.01315	4.14395	128.831	-0.082125	0	0	0	3.85999	-0.0915394	-0.0343159	0.0917053	0	0.040972	0.895363	-0.393786	-0.0410917	-2.63774	-1.74835	24.5893	0.101251	84.0227	0.352067	-0.0864492	0.0300538	-0.208455	0	0	0.208038	0	0.0633697	0.0153583	0	0.00551667	0.066899	0.181606	-0.019875	-0.0039125	0.0875924	0.00709167	0.192233	0.00668958	0.0462833	0.0234875	0	0
L. sclerotiella	HFSF81	co-culture	61.4606	27.3866	-0.00808864	14.9678	13.1045	1.00852	2.8798	0	7.33614	0.90658	-0.0860811	-0.0256977	0.161753	-0.177006	0	-0.0637856	-0.227053	-0.0353	10.1671	12.1668	3.74828	0	3.07916	0	-0.0787492	-0.00550455	-0.10748	0.38865	-1.86805	0.100696	0	0.0341417	0	-0.0331379	0	0.0502375	-0.0042447	-0.00551818	-0.00680833	0.0115924	0.00601667	-0.0227	0.0220458	0.016925	0.0095875	0.0240174	0.00270606
L. sclerotiella	HFSF83	co-culture	53.5182	8.31099	-0.0112129	6.64471	10.3252	0.451165	2.3582	0	1.75701	0.910347	-0.0924644	-0.0269144	0.13967	-0.164756	0	0	0	0	9.61616	5.3504	1.43526	-0.00704621	4.08489	0	-0.0820742	-0.00672955	-0.0381758	0.438154	-2.97262	0.18558	0	0.0124667	0	-0.0298129	0.00281591	0.0185104	-0.0043803	-0.01065	-0.00394167	0.0236833	0	-0.0281689	0.00615	0.0214979	0.00832083	0.00691667	0.00215455
L. sclerotiella	HFSF85	co-culture	-0.799422	-11.7213	-0.00663409	-1.3381	-3.47157	-0.193218	-3.21665	0	-0.349034	-0.0584939	-0.0949227	-0.0360583	0	-0.202848	-0.00945833	-0.315412	-0.49522	-0.071375	-3.37159	-2.12476	-0.1161	0	-0.0236644	-0.0483598	-0.0783659	-0.00887121	-0.090597	-0.104849	-4.64595	-0.0668621	-0.00113788	-0.013747	-0.0211939	-0.0413295	0	-0.026276	-0.0114689	-0.00673106	-0.0052375	-0.00112955	-0.00381667	-0.0299606	-0.00656875	-0.00121042	-0.00176458	-0.00155303	-0.00277348
L. solitaria	OAS3	co-culture	11.7321	6.89652	-0.00893409	-0.761164	0	-0.141082	-2.22094	0	0.71408	0	-0.0924977	-0.0252394	0.0923773	-0.190439	-0.00554394	0	-0.577578	-0.069625	-2.20083	-1.92322	0	0	0.223949	-0.0371636	-0.0782492	-0.00693788	-0.132872	0	-4.08003	-0.0264136	0	-0.0153053	-0.0191644	-0.0415545	0	0	-0.0106561	-0.00690076	-0.00550417	0.00343182	0	-0.0277439	0	0	0	-0.0014697	0
L. solitaria	OAS4	co-culture	22.4487	10.5681	-0.00869621	-1.07239	0	-0.157409	-2.201	-2.26869	0.932839	0	-0.0940061	-0.0377091	0.109475	-0.199598	-0.00586515	0	-0.577628	-0.069475	-2.84896	-2.09057	0	0	1.23989	-0.0382803	-0.0823076	-0.00670833	-0.132414	-0.133849	-4.33423	0	-0.00147121	-0.014497	-0.0214689	-0.0415379	0	-0.0209281	-0.00965606	-0.00857803	-0.00413333	0.00836288	-0.00586667	-0.0285606	-0.00516667	0.00502917	0	-0.00177045	-0.00374697
L. solitaria	OAS5	co-culture	53.4427	14.0087	-0.00955455	1.4139	9.56305	0	0	-1.38392	0	0.63383	-0.0921644	-0.035375	0.22567	-0.190498	-0.00776894	0.0714235	-0.51497	-0.0473333	0	0	0.544758	0	3.90484	0	-0.0802659	-0.00776288	-0.13178	0	-1.31851	0.111095	-0.00201515	0	-0.0189417	-0.0393129	0.00222803	0	-0.00764545	-0.0100114	-0.00489167	0.0212674	-0.00465	-0.0266356	0	0.0122333	0	0	-0.00292045
[truncated: 3 more columns]

## Sheet: SITable7
SI Table 7 Correlation of outlier VOC concentrations detected via Ptr-ToF-MS and GC-MS. VOCs were matched by annotation and then correlated using both Pearson’s r and Spearman’s rho correlation. nobs = number of observations used in correlation. The difference to 50 is the number of times the compounds was undetected in GC-MS (in contrast to its detection in Ptr-ToF-MS).
Mass peak	Identification	Compound	Identification	Pearson r	p-value	Spearman rho	p-value	Nobs	#outliers model 1
ms33.0340	Methanol	NA							16
ms31.0182	Formaldehyde	NA							21
ms48.0528	Ethanol	comp_06	Ethanol	0.925	< 2e-16	0.89	< 2e-16	49	7
ms61.0283	Acetic Acid	comp_40	Acetic Acid	0.31	0.859	0.384	0.023	35	11
ms90.0633	Ethyl Acetate, Acetoin, 2-Methyl-Propanoic Acid, Butanoic Acid	comp_02	Ethyl Acetate	0.47	< 0.001	0.44	0.002	49	14
		comp_24	Acetoin	0.826	< 0.001	0.778	< 0.001	45
		comp_49	2-Methyl-Propanoic Acid	-0.084	0.893	0	1	5
		comp_55	Butanoic Acid	0.689	0.13	0.657	0.175	6
ms105.0717	Phenylethanol	comp_73	Phenylethanol	0.447	0.001	0.526	< 0.001	49	7
ms28.0187	CHNH+	NA							1
ms39.0239	NA	NA							5
ms44.0219	C[13]CH2OH+; common fragment	NA							1
ms46.0370	Acetaldehyde	NA							3
ms60.0527	Acetone	comp_01	Acetone	0.563	< 0.001	0.241	0.096	49	1
ms72.0526	C3[13]CH6OH+	NA							11
ms74.0684	Butanal	comp_03	Butanal	-0.104	0.477	-0.081	0.576	49	1
ms93.0905	NA	NA							1
